# Supplementary material for: A lentiviral system for efficient knockdown of proteins in neuronal cultures [version 1; referees: 2 approved]
Source: MNI Open Res. Author manuscript; Available in PMC 2018 Jan 17. (PMC5771425; doi:10.12688/mniopenres.12766.1)
Supplement: Supplementary File 1 [file NIHMS929929-supplement-Supplementary_File_1.tgz]

Archive with 1 entries (1 files):
- 0d92f9ea-d1a9-4d62-9da2-c732f9635993.docx
